# Supplementary material for: SARS-CoV-2 vaccines elicit durable immune responses in infant rhesus macaques
Source: Sci Immunol. Author manuscript; Available in PMC 2022 Jan 20. (PMC8774290; doi:10.1126/sciimmunol.abj3684)
Supplement: Suppl Table S3 [file NIHMS1770510-supplement-Suppl_Table_S3.xlsx]

## Sheet: Figure 2
Raw data file for Garrido et al.
Sample	Measure	Animal ID	Vaccine	Week 0	Week 4	Week 6	Week 8	Week 14	Week 18	Week 22	Figure and panel
Plasma	Spike IgG AUC (log10)	RM 9	mRNA	0.3136	6.386	11.13	7.094	6.572	6.874	6.062	Fig 2A
Plasma	Spike IgG AUC (log10)	RM 10	mRNA	0.2662	7.834	10.46	7.164	5.761	6.373	5.505
Plasma	Spike IgG AUC (log10)	RM 11	mRNA	0.2542	6.431	8.793	6.151	5.991	6.231	4.903
Plasma	Spike IgG AUC (log10)	RM 12	mRNA	0.253	6.552	9.969	6.712	5.11	5.179	4.178
Plasma	Spike IgG AUC (log10)	RM 13	mRNA	0.2767	7.627	10.97	8.336	7.632	7.962	7.695
Plasma	Spike IgG AUC (log10)	RM 14	mRNA	0.2744	5.076	9.425	6.796	5.435	5.81	4.878
Plasma	Spike IgG AUC (log10)	RM 15	mRNA	0.2606	6.022	7.785	6.924	5.683	5.937	5.291
Plasma	Spike IgG AUC (log10)	RM 16	mRNA	0.2773	6.99	8.394	7.869	7.567	8.309	6.988
Plasma	Spike IgG AUC (log10)	RM 1	Protein	0.4734	7.978	15.03	10.09	9.95	9.917	9.484
Plasma	Spike IgG AUC (log10)	RM 2	Protein	0.4034	9.134	15.31	9.529	10.16	10.44	9.927
Plasma	Spike IgG AUC (log10)	RM 3	Protein	0.2505	9.313	15.5	9.761	9.499	11.01	10.5
Plasma	Spike IgG AUC (log10)	RM 4	Protein	0.2909	10.08	14.85	11.05	10.07	10.61	9.482
Plasma	Spike IgG AUC (log10)	RM 5	Protein	0.4052	10.09	16.66	11.41	9.492	8.947	8.962
Plasma	Spike IgG AUC (log10)	RM 6	Protein	0.2632	9.646	15.76	11.68	9.627	11.11	10.02
Plasma	Spike IgG AUC (log10)	RM 7	Protein	0.2437	9.394	15.57	11.44	9.175	10.81	9.472
Plasma	Spike IgG AUC (log10)	RM 8	Protein	0.4802	7.884	14.13	10.87	8.631	9.561	8.576
Plasma	Spike IgG MFI	RM 9	mRNA	0.1	538.8	5867.8	4883.5	1434	475.5	451.3	Fig 2B
Plasma	Spike IgG MFI	RM 10	mRNA	0.1	720.3	5634	4003.5	767	468.3	303.3
Plasma	Spike IgG MFI	RM 11	mRNA	0.1	395.8	1591.8	2208.8	890.5	372	247
Plasma	Spike IgG MFI	RM 12	mRNA	0.1	497.3	3726.5	2461.5	353.3	172.5	130
Plasma	Spike IgG MFI	RM 13	mRNA	0.1	887.3	6653.8	8417	3220	1816	1305.8
Plasma	Spike IgG MFI	RM 14	mRNA	0.1	191	2407.8	3007.5	607.8	359	223.3
Plasma	Spike IgG MFI	RM 15	mRNA	0.1	362.5	4633.5	3655.5	768.8	350	178.5
Plasma	Spike IgG MFI	RM 16	mRNA	0.1	691.8	6478.5	6720.8	2991.3	1623.5	821
Plasma	S1 IgG MFI	RM 9	mRNA	3.3	485.3	4794	3467.8	894	303.8	290
Plasma	S1 IgG MFI	RM 10	mRNA	0.1	602.3	4647.8	2985.5	566	358.3	248.8
Plasma	S1 IgG MFI	RM 11	mRNA	5	309	1386.5	1574	596.8	280.8	185
Plasma	S1 IgG MFI	RM 12	mRNA	3	412.3	3232.8	1783.8	215.8	104.8	73.5
Plasma	S1 IgG MFI	RM 13	mRNA	3.5	651.5	5085.3	5475.5	2002	1182.5	898.8
Plasma	S1 IgG MFI	RM 14	mRNA	2.8	167	2124.5	2205	406.3	250	153.8
Plasma	S1 IgG MFI	RM 15	mRNA	0.1	279.3	3702.3	2672	527.5	258.3	124.5
Plasma	S1 IgG MFI	RM 16	mRNA	1.5	551.3	5487.8	5438.3	2144.5	1242.3	621.5
Plasma	S2 IgG MFI	RM 9	mRNA	0.1	110.5	1956.3	1002.8	300.5	149	149
Plasma	S2 IgG MFI	RM 10	mRNA	0.1	228.5	1309.5	544.3	120.8	99.8	71.3
Plasma	S2 IgG MFI	RM 11	mRNA	0.1	101.5	474.3	411.5	176.5	92.5	74.3
Plasma	S2 IgG MFI	RM 12	mRNA	0.1	174.5	1214.5	505.8	110.3	84.3	73.3
Plasma	S2 IgG MFI	RM 13	mRNA	0.1	231.8	2295.5	1992.5	738	592.5	466.3
Plasma	S2 IgG MFI	RM 14	mRNA	0.1	41.5	485.3	431.3	95.5	91.8	58.3
Plasma	S2 IgG MFI	RM 15	mRNA	0.1	97.5	1478	774.8	148.3	106.5	57.3
Plasma	S2 IgG MFI	RM 16	mRNA	0.1	160	1290.5	859.5	351.3	285	140.8
Plasma	RBD IgG MFI	RM 9	mRNA	1	1076.5	8681.5	6136.8	1557.5	511.5	479.3
Plasma	RBD IgG MFI	RM 10	mRNA	0.1	1396.3	9130.3	5648.5	1141.5	659.5	452.5
Plasma	RBD IgG MFI	RM 11	mRNA	0.1	708.5	2488	2726.5	1059.5	466.8	307.8
Plasma	RBD IgG MFI	RM 12	mRNA	0.1	910.3	5860.5	3199	412	207	142.8
Plasma	RBD IgG MFI	RM 13	mRNA	8	1400.5	9393.8	9327.5	3418.5	1967.3	1485.5
Plasma	RBD IgG MFI	RM 14	mRNA	0.1	355.5	4073.8	4063.3	797.3	474.3	277.5
Plasma	RBD IgG MFI	RM 15	mRNA	8	579.8	6863.5	4635.8	876.3	424	195.8
Plasma	RBD IgG MFI	RM 16	mRNA	0.1	1213.5	10118	9316.5	3844	2338	1108.5
Plasma	NTD IgG MFI	RM 9	mRNA	0.1	57	643	431	112.5	41	40
Plasma	NTD IgG MFI	RM 10	mRNA	0.1	103.5	618.8	344	60.5	34	22.8
Plasma	NTD IgG MFI	RM 11	mRNA	0.1	35.3	176.5	180.8	62.5	23.8	17.5
Plasma	NTD IgG MFI	RM 12	mRNA	1	54.3	357.5	155.5	13.5	6.5	1.5
Plasma	NTD IgG MFI	RM 13	mRNA	5.8	96	826.8	837.5	314.8	172.8	132
Plasma	NTD IgG MFI	RM 14	mRNA	0.1	20.5	187	206	42.5	25.5	14
Plasma	NTD IgG MFI	RM 15	mRNA	2.3	41	384.5	263.5	54.3	35.5	15
Plasma	NTD IgG MFI	RM 16	mRNA	0.1	117.3	938.3	717.5	286	167	80.3
Plasma	Spike IgG MFI	RM 1	Protein	0.1	355.3	22909.3	23716	4364.3	2500.3	1760.8
Plasma	Spike IgG MFI	RM 2	Protein	1	1191.8	24806.3	23003.5	7871.3	5060.3	3428.5
Plasma	Spike IgG MFI	RM 3	Protein	0.1	1296.8	24760.3	23039.5	8633.3	5265.3	3435.3
Plasma	Spike IgG MFI	RM 4	Protein	5	1930.5	22402.5	14701.5	5356	3226.8	2244.5
Plasma	Spike IgG MFI	RM 5	Protein	0.1	1811	26549	21108	4214	1820.8	1534.5
Plasma	Spike IgG MFI	RM 6	Protein	0.1	1010.8	20966.8	19782	7013	3717.8	2824.8
Plasma	Spike IgG MFI	RM 7	Protein	0.1	1006.8	25211.3	21804.5	7885	4197	2847
Plasma	Spike IgG MFI	RM 8	Protein	0.1	390.8	17795.3	14290.3	5224	2218.5	1417.5
Plasma	S1 IgG MFI	RM 1	Protein	4	358	23336	23561.8	4156.5	2544.5	1729
Plasma	S1 IgG MFI	RM 2	Protein	0.1	1581.5	24564.3	22365.3	7385.8	5009.3	3580.5
Plasma	S1 IgG MFI	RM 3	Protein	3	1569	25063.3	22343.8	7823.3	5260.3	3537.8
Plasma	S1 IgG MFI	RM 4	Protein	0.1	2274.3	22806.3	14209	5258.3	3485.5	2352.5
Plasma	S1 IgG MFI	RM 5	Protein	0.1	2087.8	26287.8	18503	3494.3	1543.8	1328.8
Plasma	S1 IgG MFI	RM 6	Protein	0.1	915.5	21855.3	17961.8	6352.5	3640.5	2725.8
Plasma	S1 IgG MFI	RM 7	Protein	6	1144	24856.5	19131.5	6762	3737	2418.5
Plasma	S1 IgG MFI	RM 8	Protein	5	367.5	18769.8	13275.8	4631.3	2101	1278
Plasma	S2 IgG MFI	RM 1	Protein	0.1	367.3	8221.3	7338	984	785.8	576.8
Plasma	S2 IgG MFI	RM 2	Protein	2	618.5	7328.5	5277.3	2072.8	1425	914.5
Plasma	S2 IgG MFI	RM 3	Protein	0.1	422.5	8609.5	4362.5	1289.3	1018	655.8
Plasma	S2 IgG MFI	RM 4	Protein	0.1	301.3	5002.5	2253.5	657.3	478.3	327.8
Plasma	S2 IgG MFI	RM 5	Protein	0.1	597.5	11783.3	3318.8	567.3	301.8	259
Plasma	S2 IgG MFI	RM 6	Protein	0.1	476	4380	2860.3	950.8	609.5	555.8
Plasma	S2 IgG MFI	RM 7	Protein	0.1	654.5	12739.8	5058.8	1882	1385.3	1004.8
Plasma	S2 IgG MFI	RM 8	Protein	0.1	277.8	8476.3	4375	1049	447.3	258.8
Plasma	RBD IgG MFI	RM 1	Protein	3	798	26583.8	25203.8	7845	4426.3	3096.5
Plasma	RBD IgG MFI	RM 2	Protein	1.8	3326.8	27126.8	24563.5	13763.5	9836.3	6849.8
Plasma	RBD IgG MFI	RM 3	Protein	1.5	3099.5	26993.5	24507.8	15408.5	9853.8	6284.3
Plasma	RBD IgG MFI	RM 4	Protein	1.8	4853.3	25427	23160.3	9788.3	6540	4331.5
Plasma	RBD IgG MFI	RM 5	Protein	5	4417.3	27994.3	23943.5	6515	2866.8	2489.3
Plasma	RBD IgG MFI	RM 6	Protein	0.1	2106.5	25973.3	23909	12024.8	6830	4875.3
Plasma	RBD IgG MFI	RM 7	Protein	2.5	2102.5	27125.3	24085.3	12364	6932.8	4488.8
Plasma	RBD IgG MFI	RM 8	Protein	0.1	917.3	24233.3	22653.8	8769	3951.8	2417.8
Plasma	NTD IgG MFI	RM 1	Protein	0.1	86.8	7119.8	5846	841	555.5	390.5
Plasma	NTD IgG MFI	RM 2	Protein	1.5	267.8	5608.8	2408.5	511.5	332.5	202.5
Plasma	NTD IgG MFI	RM 3	Protein	5	616.3	12815.5	6249.5	1842	1297.5	816
Plasma	NTD IgG MFI	RM 4	Protein	8	444.8	5596.8	2679	561.5	338.3	203.5
Plasma	NTD IgG MFI	RM 5	Protein	1.3	592.8	13058.5	4048	481	189.3	162
Plasma	NTD IgG MFI	RM 6	Protein	0.1	193.3	5069.5	3382.8	1290.8	789.3	602
Plasma	NTD IgG MFI	RM 7	Protein	3	502	12131	5082	1063.5	639.8	421.5
Plasma	NTD IgG MFI	RM 8	Protein	0.1	142.8	6378.8	3215.5	517.5	175.5	89.5
Saliva	RBD-specific IgG (ng)/Total IgG (mg)	RM 9	mRNA	0.017		16.8	5.3	2.8			Fig 2C
Saliva	RBD-specific IgG (ng)/Total IgG (mg)	RM 10	mRNA	0.008		15.1	0.3	0.7
Saliva	RBD-specific IgG (ng)/Total IgG (mg)	RM 11	mRNA	0.017		8.4	2.9	2.1
Saliva	RBD-specific IgG (ng)/Total IgG (mg)	RM 12	mRNA	0.008		16.4	4.2	2.4
Saliva	RBD-specific IgG (ng)/Total IgG (mg)	RM 13	mRNA	0.013		19.1	8.1	6.9
Saliva	RBD-specific IgG (ng)/Total IgG (mg)	RM 14	mRNA	0.003		17.6	7.1	4.8
Saliva	RBD-specific IgG (ng)/Total IgG (mg)	RM 15	mRNA	0.005		10.7	4.2	1.7
Saliva	RBD-specific IgG (ng)/Total IgG (mg)	RM 16	mRNA	0.008		23.9	11.8	5.2
Saliva	RBD-specific IgG (ng)/Total IgG (mg)	RM 1	Protein	0.008		97.4	44	18.5
Saliva	RBD-specific IgG (ng)/Total IgG (mg)	RM 2	Protein	0.005		175.2	68.3	34.3
Saliva	RBD-specific IgG (ng)/Total IgG (mg)	RM 3	Protein	0.013		133.1	96.4	41.4
Saliva	RBD-specific IgG (ng)/Total IgG (mg)	RM 4	Protein	0.012		99	50	33.3
Saliva	RBD-specific IgG (ng)/Total IgG (mg)	RM 5	Protein	0.003		65.8	12.2	4
Saliva	RBD-specific IgG (ng)/Total IgG (mg)	RM 6	Protein	0.007		120.4	68.4	29
Saliva	RBD-specific IgG (ng)/Total IgG (mg)	RM 7	Protein	0.016		84.5	67.1	29.6
Saliva	RBD-specific IgG (ng)/Total IgG (mg)	RM 8	Protein	0.013		88.7	55.5	45.3

## Sheet: Figure 3
Sample	Measure	Animal ID	Vaccine	Week 0	Week 4	Week 6	Week 8	Week 14	Week 18	Week 22	Figure and panel
Plasma (1:10)	%ACE2 blocking	RM 9	mRNA	0	80.73	97.45	91.16	90.76	1.14	0	Fig 3A
Plasma (1:10)	%ACE2 blocking	RM 10	mRNA	4.67	93.54	96.3	94.54	91.99	5.76	0
Plasma (1:10)	%ACE2 blocking	RM 11	mRNA	0	73.99	95.62	95.9	79.21	0	0
Plasma (1:10)	%ACE2 blocking	RM 12	mRNA	10.34	78.9	97.7	94.52	88.15	2.42	0
Plasma (1:10)	%ACE2 blocking	RM 13	mRNA	0.82	86.45	96.76	95.3	95.49	67.98	69.66
Plasma (1:10)	%ACE2 blocking	RM 14	mRNA	5.39	51.59	97.37	95.81	95.65	92.13	93.84
Plasma (1:10)	%ACE2 blocking	RM 15	mRNA	0	59.98	97.8	95.56	95.77	47.93	17.21
Plasma (1:10)	%ACE2 blocking	RM 16	mRNA	0	92.25	97.78	94.81	95.18	96.37	94.91
Plasma (1:10)	%ACE2 blocking	RM 1	Protein	5.22	49.76	96.52	88.26	87.46	90.96	90.27
Plasma (1:10)	%ACE2 blocking	RM 2	Protein	11.87	83.72	96.54	92.6	91.85	89.59	90.4
Plasma (1:10)	%ACE2 blocking	RM 3	Protein	6	94.38	97.23	89.18	91.97	90.64	91.31
Plasma (1:10)	%ACE2 blocking	RM 4	Protein	6.08	96.47	95.88	91.27	92.77	91.18	91.77
Plasma (1:10)	%ACE2 blocking	RM 5	Protein	0	95.58	95.63	91.11	94.48	90.14	90.55
Plasma (1:10)	%ACE2 blocking	RM 6	Protein	16.3	85.51	95.6	93.08	94.94	93.14	92.53
Plasma (1:10)	%ACE2 blocking	RM 7	Protein	5.22	87.17	94.93	91.79	93.68	89.51	91
Plasma (1:10)	%ACE2 blocking	RM 8	Protein	7.73	74.91	96.73	94.08	92.99	90.28	92.18
Sera	Pseudovirus Neutralization ID80	RM 9	mRNA	1	54	1250	1013	259	149	140	Fig 3B
Sera	Pseudovirus Neutralization ID80	RM 10	mRNA	1	128	1927	976	194	147	127
Sera	Pseudovirus Neutralization ID80	RM 11	mRNA	1	32	492	314	179	153	122
Sera	Pseudovirus Neutralization ID80	RM 12	mRNA	1	48	1108	796	155	138	69
Sera	Pseudovirus Neutralization ID80	RM 13	mRNA	1	109	1433	1142	838	543	312
Sera	Pseudovirus Neutralization ID80	RM 14	mRNA	1	25	649	594	265	215	231
Sera	Pseudovirus Neutralization ID80	RM 15	mRNA	1	23	606	612	217	152	131
Sera	Pseudovirus Neutralization ID80	RM 16	mRNA	1	153	2195	2751	1066	679	307
Sera	Pseudovirus Neutralization ID80	RM 1	Protein	1	1	7811	3927	949	528	293
Sera	Pseudovirus Neutralization ID80	RM 2	Protein	1	49	19439	7507	1818	823	794
Sera	Pseudovirus Neutralization ID80	RM 3	Protein	1	132	22390	5638	1527	787	710
Sera	Pseudovirus Neutralization ID80	RM 4	Protein	1	187	10588	4068	1616	750	655
Sera	Pseudovirus Neutralization ID80	RM 5	Protein	1	116	20569	5854	983	542	428
Sera	Pseudovirus Neutralization ID80	RM 6	Protein	1	46	11760	5028	1332	896	785
Sera	Pseudovirus Neutralization ID80	RM 7	Protein	1	47	15613	6264	1949	758	761
Sera	Pseudovirus Neutralization ID80	RM 8	Protein	1	22	622	800	1025	611	516
Sera	Whole virus Neutralization ID80	RM 9	mRNA	67	246	29806	7746	2214	3310	4002	Fig 3C
Sera	Whole virus Neutralization ID80	RM 10	mRNA	149	1434	11036	5589	1775	2197	2233
Sera	Whole virus Neutralization ID80	RM 11	mRNA	65	1163	2887	2607	1534	1999	3408
Sera	Whole virus Neutralization ID80	RM 12	mRNA	118	794	9996	3409	1375	1847	1030
Sera	Whole virus Neutralization ID80	RM 13	mRNA	81	534	18378	5608	128	8940	5751
Sera	Whole virus Neutralization ID80	RM 14	mRNA	79	339	5260	1813	87	3695	6116
Sera	Whole virus Neutralization ID80	RM 15	mRNA	81	361	5851	3262	381	2067	2719
Sera	Whole virus Neutralization ID80	RM 16	mRNA	74	964	33481	10995	284	5027	6861
Sera	Whole virus Neutralization ID80	RM 1	Protein	129	223	16328	13463	3704	4205	4613
Sera	Whole virus Neutralization ID80	RM 2	Protein	195	721	38332	26434	6969	11848	14968
Sera	Whole virus Neutralization ID80	RM 3	Protein	183	1034	22770	16350	10896	19164	10243
Sera	Whole virus Neutralization ID80	RM 4	Protein	183	1549	25505	13097	5620	13356	13455
Sera	Whole virus Neutralization ID80	RM 5	Protein	20	541	43689	15329	4856	9713	7220
Sera	Whole virus Neutralization ID80	RM 6	Protein	65	509	18770	20018	4785	7612	5352
Sera	Whole virus Neutralization ID80	RM 7	Protein	195	1280	29251	16533	7995	8945	11762
Sera	Whole virus Neutralization ID80	RM 8	Protein	195	246	2586	3540	3705	5740	4282

## Sheet: Figure 4
Sample	Measure	Animal ID	Vaccine	Week 0	Week 4	Week 6	Week 8	Week 14	Week 18	Week 22	Figure and panel
PBMC	S-specific CD27+ B cells (% Total B cells)	RM 9	mRNA	0.066	0.8	0.67	1.47	0.328	not tested	not tested	Fig 4A
PBMC	S-specific CD27+ B cells (% Total B cells)	RM 10	mRNA	0.043	1.09	0.58	0.55	0.238	not tested	not tested
PBMC	S-specific CD27+ B cells (% Total B cells)	RM 11	mRNA	0.021	0.89	0.83	0.76	0.168	not tested	not tested
PBMC	S-specific CD27+ B cells (% Total B cells)	RM 12	mRNA	0.048	0.59	0.29	0.53	0.013	not tested	not tested
PBMC	S-specific CD27+ B cells (% Total B cells)	RM 13	mRNA	0.035	0.78	1.42	1.22	0.388	not tested	not tested
PBMC	S-specific CD27+ B cells (% Total B cells)	RM 14	mRNA	0.083	0.67	0.64	0.77	0.208	not tested	not tested
PBMC	S-specific CD27+ B cells (% Total B cells)	RM 15	mRNA	0.103	1.21	1.15	0.65	0.023	not tested	not tested
PBMC	S-specific CD27+ B cells (% Total B cells)	RM 16	mRNA	0.029	0.88	1.77	0.68	0.098	not tested	not tested
PBMC	S-specific CD27+ B cells (% Total B cells)	RM 1	Protein	0.027	0.49	5.53	0.99	0	not tested	not tested
PBMC	S-specific CD27+ B cells (% Total B cells)	RM 2	Protein	0.033	0.27	1.9	0.91	0.138	not tested	not tested
PBMC	S-specific CD27+ B cells (% Total B cells)	RM 3	Protein	0.063	1	3.36	1.65	0.638	not tested	not tested
PBMC	S-specific CD27+ B cells (% Total B cells)	RM 4	Protein	0.083	1	2.89	1.05	0.488	not tested	not tested
PBMC	S-specific CD27+ B cells (% Total B cells)	RM 5	Protein	0.07	0.87	2.59	1.93	0.027	not tested	not tested
PBMC	S-specific CD27+ B cells (% Total B cells)	RM 6	Protein	0.103	1.52	3.83	2.5	0.478	not tested	not tested
PBMC	S-specific CD27+ B cells (% Total B cells)	RM 7	Protein	0.005	0.68	1.62	1.88	0.118	not tested	not tested
PBMC	S-specific CD27+ B cells (% Total B cells)	RM 8	Protein	0.025	1.41	11.8	4.76	0.078	not tested	not tested
Lymph Node	S-specific CD27+ B cells (% Total B cells)	RM 9	mRNA	not tested	not tested	3.75	not tested	not tested	not tested	not tested
Lymph Node	S-specific CD27+ B cells (% Total B cells)	RM 10	mRNA	not tested	not tested	3.82	not tested	not tested	not tested	not tested
Lymph Node	S-specific CD27+ B cells (% Total B cells)	RM 11	mRNA	not tested	not tested	3.37	not tested	not tested	not tested	not tested
Lymph Node	S-specific CD27+ B cells (% Total B cells)	RM 12	mRNA	not tested	not tested	4.26	not tested	not tested	not tested	not tested
Lymph Node	S-specific CD27+ B cells (% Total B cells)	RM 13	mRNA	not tested	not tested	6.9	not tested	not tested	not tested	not tested
Lymph Node	S-specific CD27+ B cells (% Total B cells)	RM 14	mRNA	not tested	not tested	1.96	not tested	not tested	not tested	not tested
Lymph Node	S-specific CD27+ B cells (% Total B cells)	RM 15	mRNA	not tested	not tested	2.86	not tested	not tested	not tested	not tested
Lymph Node	S-specific CD27+ B cells (% Total B cells)	RM 16	mRNA	not tested	not tested	7.94	not tested	not tested	not tested	not tested
Lymph Node	S-specific CD27+ B cells (% Total B cells)	RM 1	Protein	not tested	not tested	2	not tested	not tested	not tested	not tested	Fig 4B
Lymph Node	S-specific CD27+ B cells (% Total B cells)	RM 2	Protein	not tested	not tested	1.34	not tested	not tested	not tested	not tested
Lymph Node	S-specific CD27+ B cells (% Total B cells)	RM 3	Protein	not tested	not tested	3.04	not tested	not tested	not tested	not tested
Lymph Node	S-specific CD27+ B cells (% Total B cells)	RM 4	Protein	not tested	not tested	2.27	not tested	not tested	not tested	not tested
Lymph Node	S-specific CD27+ B cells (% Total B cells)	RM 5	Protein	not tested	not tested	2.17	not tested	not tested	not tested	not tested
Lymph Node	S-specific CD27+ B cells (% Total B cells)	RM 6	Protein	not tested	not tested	1.93	not tested	not tested	not tested	not tested
Lymph Node	S-specific CD27+ B cells (% Total B cells)	RM 7	Protein	not tested	not tested	1.16	not tested	not tested	not tested	not tested
Lymph Node	S-specific CD27+ B cells (% Total B cells)	RM 8	Protein	not tested	not tested	1.48	not tested	not tested	not tested	not tested
PBMC	%S-specific antibody-secreting cells / 10^6 PBMC	RM 9	mRNA	4.2	not tested	195.8	79.2	0	not tested	not tested
PBMC	%S-specific antibody-secreting cells / 10^6 PBMC	RM 10	mRNA	0	not tested	216.7	33.3	0	not tested	not tested
PBMC	%S-specific antibody-secreting cells / 10^6 PBMC	RM 11	mRNA	0	not tested	154.2	0	20.8	not tested	not tested
PBMC	%S-specific antibody-secreting cells / 10^6 PBMC	RM 12	mRNA	0	not tested	8.3	25	12.5	not tested	not tested
PBMC	%S-specific antibody-secreting cells / 10^6 PBMC	RM 13	mRNA	0	not tested	154.2	12.5	0	not tested	not tested
PBMC	%S-specific antibody-secreting cells / 10^6 PBMC	RM 14	mRNA	0	not tested	16.7	4.2	20.8	not tested	not tested
PBMC	%S-specific antibody-secreting cells / 10^6 PBMC	RM 15	mRNA	0	not tested	0	20.8	8.3	not tested	not tested
PBMC	%S-specific antibody-secreting cells / 10^6 PBMC	RM 16	mRNA	0	not tested	200	58.3	16.7	not tested	not tested	Fig. 4C
PBMC	%S-specific antibody-secreting cells / 10^6 PBMC	RM 1	Protein	4.2	not tested	45.8	37.5	45.8	not tested	not tested
PBMC	%S-specific antibody-secreting cells / 10^6 PBMC	RM 2	Protein	0	not tested	0	125	62.5	not tested	not tested
PBMC	%S-specific antibody-secreting cells / 10^6 PBMC	RM 3	Protein	0	not tested	58.3	4.2	20.8	not tested	not tested
PBMC	%S-specific antibody-secreting cells / 10^6 PBMC	RM 4	Protein	0	not tested	104.2	75	25	not tested	not tested
PBMC	%S-specific antibody-secreting cells / 10^6 PBMC	RM 5	Protein	0	not tested	4.2	650	266.7	not tested	not tested
PBMC	%S-specific antibody-secreting cells / 10^6 PBMC	RM 6	Protein	0	not tested	366.7	345.8	341.7	not tested	not tested
PBMC	%S-specific antibody-secreting cells / 10^6 PBMC	RM 7	Protein	0	not tested	83.3	20.8	25	not tested	not tested
PBMC	%S-specific antibody-secreting cells / 10^6 PBMC	RM 8	Protein	4.2	not tested	137.5	95.8	41.7	not tested	not tested
Lymph Node	%S-specific antibody-secreting cells / 10^6 PBMC	RM 9	mRNA	not tested	not tested	762.5	not tested	not tested	not tested	not tested
Lymph Node	%S-specific antibody-secreting cells / 10^6 PBMC	RM 10	mRNA	not tested	not tested	0	not tested	not tested	not tested	not tested
Lymph Node	%S-specific antibody-secreting cells / 10^6 PBMC	RM 11	mRNA	not tested	not tested	8.3	not tested	not tested	not tested	not tested
Lymph Node	%S-specific antibody-secreting cells / 10^6 PBMC	RM 12	mRNA	not tested	not tested	20.8	not tested	not tested	not tested	not tested
Lymph Node	%S-specific antibody-secreting cells / 10^6 PBMC	RM 13	mRNA	not tested	not tested	4.2	not tested	not tested	not tested	not tested
Lymph Node	%S-specific antibody-secreting cells / 10^6 PBMC	RM 14	mRNA	not tested	not tested	0	not tested	not tested	not tested	not tested
Lymph Node	%S-specific antibody-secreting cells / 10^6 PBMC	RM 15	mRNA	not tested	not tested	4.2	not tested	not tested	not tested	not tested
Lymph Node	%S-specific antibody-secreting cells / 10^6 PBMC	RM 16	mRNA	not tested	not tested	41.7	not tested	not tested	not tested	not tested	Fig. 4D
Lymph Node	%S-specific antibody-secreting cells / 10^6 PBMC	RM 1	Protein	not tested	not tested	572.9	not tested	not tested	not tested	not tested
Lymph Node	%S-specific antibody-secreting cells / 10^6 PBMC	RM 2	Protein	not tested	not tested	0	not tested	not tested	not tested	not tested
Lymph Node	%S-specific antibody-secreting cells / 10^6 PBMC	RM 3	Protein	not tested	not tested	729.2	not tested	not tested	not tested	not tested
Lymph Node	%S-specific antibody-secreting cells / 10^6 PBMC	RM 4	Protein	not tested	not tested	1302.1	not tested	not tested	not tested	not tested
Lymph Node	%S-specific antibody-secreting cells / 10^6 PBMC	RM 5	Protein	not tested	not tested	52.1	not tested	not tested	not tested	not tested
Lymph Node	%S-specific antibody-secreting cells / 10^6 PBMC	RM 6	Protein	not tested	not tested	4583.3	not tested	not tested	not tested	not tested
Lymph Node	%S-specific antibody-secreting cells / 10^6 PBMC	RM 7	Protein	not tested	not tested	1041.7	not tested	not tested	not tested	not tested
Lymph Node	%S-specific antibody-secreting cells / 10^6 PBMC	RM 8	Protein	not tested	not tested	1718.8	not tested	not tested	not tested	not tested

## Sheet: Figure 5
Sample	Measure	Animal ID	Vaccine	Week 0	Week 4	Week 6	Week 8	Week 14	Week 18	Week 22	Figure and panel
Lymph Node	% Germinal Center B cells/ Total B cells	RM 9	mRNA	not tested	not tested	5.5	not tested	not tested	not tested	not tested
Lymph Node	% Germinal Center B cells/ Total B cells	RM 10	mRNA	not tested	not tested	11.6	not tested	not tested	not tested	not tested
Lymph Node	% Germinal Center B cells/ Total B cells	RM 11	mRNA	not tested	not tested	8.95	not tested	not tested	not tested	not tested
Lymph Node	% Germinal Center B cells/ Total B cells	RM 12	mRNA	not tested	not tested	5.89	not tested	not tested	not tested	not tested
Lymph Node	% Germinal Center B cells/ Total B cells	RM 13	mRNA	not tested	not tested	7.32	not tested	not tested	not tested	not tested
Lymph Node	% Germinal Center B cells/ Total B cells	RM 14	mRNA	not tested	not tested	12.5	not tested	not tested	not tested	not tested
Lymph Node	% Germinal Center B cells/ Total B cells	RM 15	mRNA	not tested	not tested	11.1	not tested	not tested	not tested	not tested
Lymph Node	% Germinal Center B cells/ Total B cells	RM 16	mRNA	not tested	not tested	10.4	not tested	not tested	not tested	not tested
Lymph Node	% Germinal Center B cells/ Total B cells	RM 1	Protein	not tested	not tested	6.5	not tested	not tested	not tested	not tested
Lymph Node	% Germinal Center B cells/ Total B cells	RM 2	Protein	not tested	not tested	4.19	not tested	not tested	not tested	not tested
Lymph Node	% Germinal Center B cells/ Total B cells	RM 3	Protein	not tested	not tested	6.4	not tested	not tested	not tested	not tested
Lymph Node	% Germinal Center B cells/ Total B cells	RM 4	Protein	not tested	not tested	5.05	not tested	not tested	not tested	not tested
Lymph Node	% Germinal Center B cells/ Total B cells	RM 5	Protein	not tested	not tested	9.38	not tested	not tested	not tested	not tested
Lymph Node	% Germinal Center B cells/ Total B cells	RM 6	Protein	not tested	not tested	5.14	not tested	not tested	not tested	not tested
Lymph Node	% Germinal Center B cells/ Total B cells	RM 7	Protein	not tested	not tested	9.38	not tested	not tested	not tested	not tested
Lymph Node	% Germinal Center B cells/ Total B cells	RM 8	Protein	not tested	not tested	2.97	not tested	not tested	not tested	not tested
Lymph Node	Memory B cells [CD27+ B cells (% Total B cells) ]	RM 9	mRNA	not tested	not tested	2.25	not tested	not tested	not tested	not tested	Fig 5A
Lymph Node	Memory B cells [CD27+ B cells (% Total B cells) ]	RM 10	mRNA	not tested	not tested	7.68	not tested	not tested	not tested	not tested
Lymph Node	Memory B cells [CD27+ B cells (% Total B cells) ]	RM 11	mRNA	not tested	not tested	6.89	not tested	not tested	not tested	not tested
Lymph Node	Memory B cells [CD27+ B cells (% Total B cells) ]	RM 12	mRNA	not tested	not tested	10.6	not tested	not tested	not tested	not tested
Lymph Node	Memory B cells [CD27+ B cells (% Total B cells) ]	RM 13	mRNA	not tested	not tested	7.25	not tested	not tested	not tested	not tested
Lymph Node	Memory B cells [CD27+ B cells (% Total B cells) ]	RM 14	mRNA	not tested	not tested	15.5	not tested	not tested	not tested	not tested
Lymph Node	Memory B cells [CD27+ B cells (% Total B cells) ]	RM 15	mRNA	not tested	not tested	5.08	not tested	not tested	not tested	not tested
Lymph Node	Memory B cells [CD27+ B cells (% Total B cells) ]	RM 16	mRNA	not tested	not tested	10.2	not tested	not tested	not tested	not tested
Lymph Node	Memory B cells [CD27+ B cells (% Total B cells) ]	RM 1	Protein	not tested	not tested	3.88	not tested	not tested	not tested	not tested
Lymph Node	Memory B cells [CD27+ B cells (% Total B cells) ]	RM 2	Protein	not tested	not tested	2.9	not tested	not tested	not tested	not tested
Lymph Node	Memory B cells [CD27+ B cells (% Total B cells) ]	RM 3	Protein	not tested	not tested	1.28	not tested	not tested	not tested	not tested
Lymph Node	Memory B cells [CD27+ B cells (% Total B cells) ]	RM 4	Protein	not tested	not tested	6.74	not tested	not tested	not tested	not tested
Lymph Node	Memory B cells [CD27+ B cells (% Total B cells) ]	RM 5	Protein	not tested	not tested	3.63	not tested	not tested	not tested	not tested
Lymph Node	Memory B cells [CD27+ B cells (% Total B cells) ]	RM 6	Protein	not tested	not tested	4.65	not tested	not tested	not tested	not tested
Lymph Node	Memory B cells [CD27+ B cells (% Total B cells) ]	RM 7	Protein	not tested	not tested	3.74	not tested	not tested	not tested	not tested
Lymph Node	Memory B cells [CD27+ B cells (% Total B cells) ]	RM 8	Protein	not tested	not tested	2.01	not tested	not tested	not tested	not tested
Lymph Node	% IL-4+ CD4+ T cells/ Total CD4+ T cells	RM 9	mRNA	not tested	not tested	0.01	not tested	not tested	not tested	not tested
Lymph Node	% IL-4+ CD4+ T cells/ Total CD4+ T cells	RM 10	mRNA	not tested	not tested	0.03	not tested	not tested	not tested	not tested
Lymph Node	% IL-4+ CD4+ T cells/ Total CD4+ T cells	RM 11	mRNA	not tested	not tested	0	not tested	not tested	not tested	not tested
Lymph Node	% IL-4+ CD4+ T cells/ Total CD4+ T cells	RM 12	mRNA	not tested	not tested	0	not tested	not tested	not tested	not tested
Lymph Node	% IL-4+ CD4+ T cells/ Total CD4+ T cells	RM 13	mRNA	not tested	not tested	0.04	not tested	not tested	not tested	not tested
Lymph Node	% IL-4+ CD4+ T cells/ Total CD4+ T cells	RM 14	mRNA	not tested	not tested	0.03	not tested	not tested	not tested	not tested
Lymph Node	% IL-4+ CD4+ T cells/ Total CD4+ T cells	RM 15	mRNA	not tested	not tested	0	not tested	not tested	not tested	not tested
Lymph Node	% IL-4+ CD4+ T cells/ Total CD4+ T cells	RM 16	mRNA	not tested	not tested	0	not tested	not tested	not tested	not tested
Lymph Node	% IL-4+ CD4+ T cells/ Total CD4+ T cells	RM 1	Protein	not tested	not tested	0.02	not tested	not tested	not tested	not tested
Lymph Node	% IL-4+ CD4+ T cells/ Total CD4+ T cells	RM 2	Protein	not tested	not tested	0.04	not tested	not tested	not tested	not tested
Lymph Node	% IL-4+ CD4+ T cells/ Total CD4+ T cells	RM 3	Protein	not tested	not tested	0.05	not tested	not tested	not tested	not tested
Lymph Node	% IL-4+ CD4+ T cells/ Total CD4+ T cells	RM 4	Protein	not tested	not tested	0.03	not tested	not tested	not tested	not tested
Lymph Node	% IL-4+ CD4+ T cells/ Total CD4+ T cells	RM 5	Protein	not tested	not tested	0.05	not tested	not tested	not tested	not tested
Lymph Node	% IL-4+ CD4+ T cells/ Total CD4+ T cells	RM 6	Protein	not tested	not tested	0.08	not tested	not tested	not tested	not tested
Lymph Node	% IL-4+ CD4+ T cells/ Total CD4+ T cells	RM 7	Protein	not tested	not tested	0.04	not tested	not tested	not tested	not tested
Lymph Node	% IL-4+ CD4+ T cells/ Total CD4+ T cells	RM 8	Protein	not tested	not tested	0.01	not tested	not tested	not tested	not tested
Lymph Node	% IL-21+ CD4+ T cells/ Total CD4+ T cells	RM 9	mRNA	not tested	not tested	13.6	not tested	not tested	not tested	not tested
Lymph Node	% IL-21+ CD4+ T cells/ Total CD4+ T cells	RM 10	mRNA	not tested	not tested	19.9	not tested	not tested	not tested	not tested
Lymph Node	% IL-21+ CD4+ T cells/ Total CD4+ T cells	RM 11	mRNA	not tested	not tested	13.3	not tested	not tested	not tested	not tested
Lymph Node	% IL-21+ CD4+ T cells/ Total CD4+ T cells	RM 12	mRNA	not tested	not tested	9.88	not tested	not tested	not tested	not tested
Lymph Node	% IL-21+ CD4+ T cells/ Total CD4+ T cells	RM 13	mRNA	not tested	not tested	13.2	not tested	not tested	not tested	not tested
Lymph Node	% IL-21+ CD4+ T cells/ Total CD4+ T cells	RM 14	mRNA	not tested	not tested	12	not tested	not tested	not tested	not tested
Lymph Node	% IL-21+ CD4+ T cells/ Total CD4+ T cells	RM 15	mRNA	not tested	not tested	13.3	not tested	not tested	not tested	not tested
Lymph Node	% IL-21+ CD4+ T cells/ Total CD4+ T cells	RM 16	mRNA	not tested	not tested	12.1	not tested	not tested	not tested	not tested
Lymph Node	% IL-21+ CD4+ T cells/ Total CD4+ T cells	RM 1	Protein	not tested	not tested	34.3	not tested	not tested	not tested	not tested
Lymph Node	% IL-21+ CD4+ T cells/ Total CD4+ T cells	RM 2	Protein	not tested	not tested	18	not tested	not tested	not tested	not tested
Lymph Node	% IL-21+ CD4+ T cells/ Total CD4+ T cells	RM 3	Protein	not tested	not tested	20.7	not tested	not tested	not tested	not tested
Lymph Node	% IL-21+ CD4+ T cells/ Total CD4+ T cells	RM 4	Protein	not tested	not tested	15.3	not tested	not tested	not tested	not tested
Lymph Node	% IL-21+ CD4+ T cells/ Total CD4+ T cells	RM 5	Protein	not tested	not tested	21.1	not tested	not tested	not tested	not tested
Lymph Node	% IL-21+ CD4+ T cells/ Total CD4+ T cells	RM 6	Protein	not tested	not tested	20	not tested	not tested	not tested	not tested
Lymph Node	% IL-21+ CD4+ T cells/ Total CD4+ T cells	RM 7	Protein	not tested	not tested	15.6	not tested	not tested	not tested	not tested
Lymph Node	% IL-21+ CD4+ T cells/ Total CD4+ T cells	RM 8	Protein	not tested	not tested	11.4	not tested	not tested	not tested	not tested
Lymph Node	% Tfh /Total CD4+ T cells	RM 9	mRNA	not tested	not tested	8.27	not tested	not tested	not tested	not tested	Fig. 5B
Lymph Node	% Tfh /Total CD4+ T cells	RM 10	mRNA	not tested	not tested	8.64	not tested	not tested	not tested	not tested
Lymph Node	% Tfh /Total CD4+ T cells	RM 11	mRNA	not tested	not tested	7.74	not tested	not tested	not tested	not tested
Lymph Node	% Tfh /Total CD4+ T cells	RM 12	mRNA	not tested	not tested	3.17	not tested	not tested	not tested	not tested
Lymph Node	% Tfh /Total CD4+ T cells	RM 13	mRNA	not tested	not tested	3.95	not tested	not tested	not tested	not tested
Lymph Node	% Tfh /Total CD4+ T cells	RM 14	mRNA	not tested	not tested	2.67	not tested	not tested	not tested	not tested
Lymph Node	% Tfh /Total CD4+ T cells	RM 15	mRNA	not tested	not tested	10.8	not tested	not tested	not tested	not tested
Lymph Node	% Tfh /Total CD4+ T cells	RM 16	mRNA	not tested	not tested	5.06	not tested	not tested	not tested	not tested
Lymph Node	% Tfh /Total CD4+ T cells	RM 1	Protein	not tested	not tested	5.86	not tested	not tested	not tested	not tested
Lymph Node	% Tfh /Total CD4+ T cells	RM 2	Protein	not tested	not tested	9.08	not tested	not tested	not tested	not tested
Lymph Node	% Tfh /Total CD4+ T cells	RM 3	Protein	not tested	not tested	18.8	not tested	not tested	not tested	not tested
Lymph Node	% Tfh /Total CD4+ T cells	RM 4	Protein	not tested	not tested	4.3	not tested	not tested	not tested	not tested
Lymph Node	% Tfh /Total CD4+ T cells	RM 5	Protein	not tested	not tested	26.6	not tested	not tested	not tested	not tested
Lymph Node	% Tfh /Total CD4+ T cells	RM 6	Protein	not tested	not tested	12.9	not tested	not tested	not tested	not tested
Lymph Node	% Tfh /Total CD4+ T cells	RM 7	Protein	not tested	not tested	20.9	not tested	not tested	not tested	not tested
Lymph Node	% Tfh /Total CD4+ T cells	RM 8	Protein	not tested	not tested	8.77	not tested	not tested	not tested	not tested
Lymph Node	% bcl6+Tfh/ Total CD4+ T cells	RM 9	mRNA	not tested	not tested	21.5	not tested	not tested	not tested	not tested
Lymph Node	% bcl6+Tfh/ Total CD4+ T cells	RM 10	mRNA	not tested	not tested	32.2	not tested	not tested	not tested	not tested
Lymph Node	% bcl6+Tfh/ Total CD4+ T cells	RM 11	mRNA	not tested	not tested	20.7	not tested	not tested	not tested	not tested
Lymph Node	% bcl6+Tfh/ Total CD4+ T cells	RM 12	mRNA	not tested	not tested	23.3	not tested	not tested	not tested	not tested
Lymph Node	% bcl6+Tfh/ Total CD4+ T cells	RM 13	mRNA	not tested	not tested	25.7	not tested	not tested	not tested	not tested
Lymph Node	% bcl6+Tfh/ Total CD4+ T cells	RM 14	mRNA	not tested	not tested	24.7	not tested	not tested	not tested	not tested
Lymph Node	% bcl6+Tfh/ Total CD4+ T cells	RM 15	mRNA	not tested	not tested	29.3	not tested	not tested	not tested	not tested
Lymph Node	% bcl6+Tfh/ Total CD4+ T cells	RM 16	mRNA	not tested	not tested	21.7	not tested	not tested	not tested	not tested
Lymph Node	% bcl6+Tfh/ Total CD4+ T cells	RM 1	Protein	not tested	not tested	31.8	not tested	not tested	not tested	not tested
Lymph Node	% bcl6+Tfh/ Total CD4+ T cells	RM 2	Protein	not tested	not tested	28.4	not tested	not tested	not tested	not tested
Lymph Node	% bcl6+Tfh/ Total CD4+ T cells	RM 3	Protein	not tested	not tested	27.3	not tested	not tested	not tested	not tested
Lymph Node	% bcl6+Tfh/ Total CD4+ T cells	RM 4	Protein	not tested	not tested	34.6	not tested	not tested	not tested	not tested
Lymph Node	% bcl6+Tfh/ Total CD4+ T cells	RM 5	Protein	not tested	not tested	30.1	not tested	not tested	not tested	not tested
Lymph Node	% bcl6+Tfh/ Total CD4+ T cells	RM 6	Protein	not tested	not tested	25.2	not tested	not tested	not tested	not tested
Lymph Node	% bcl6+Tfh/ Total CD4+ T cells	RM 7	Protein	not tested	not tested	24.9	not tested	not tested	not tested	not tested
Lymph Node	% bcl6+Tfh/ Total CD4+ T cells	RM 8	Protein	not tested	not tested	18.2	not tested	not tested	not tested	not tested
Lymph Node	% SEB-activated Tfh /Total CD4+ T cells	RM 9	mRNA	not tested	not tested	12.72	not tested	not tested	not tested	not tested
Lymph Node	% SEB-activated Tfh /Total CD4+ T cells	RM 10	mRNA	not tested	not tested	10.71	not tested	not tested	not tested	not tested
Lymph Node	% SEB-activated Tfh /Total CD4+ T cells	RM 11	mRNA	not tested	not tested	15.47	not tested	not tested	not tested	not tested
Lymph Node	% SEB-activated Tfh /Total CD4+ T cells	RM 12	mRNA	not tested	not tested	10.39	not tested	not tested	not tested	not tested
Lymph Node	% SEB-activated Tfh /Total CD4+ T cells	RM 13	mRNA	not tested	not tested	12.51	not tested	not tested	not tested	not tested
Lymph Node	% SEB-activated Tfh /Total CD4+ T cells	RM 14	mRNA	not tested	not tested	13.32	not tested	not tested	not tested	not tested
Lymph Node	% SEB-activated Tfh /Total CD4+ T cells	RM 15	mRNA	not tested	not tested	10.94	not tested	not tested	not tested	not tested
Lymph Node	% SEB-activated Tfh /Total CD4+ T cells	RM 16	mRNA	not tested	not tested	15.2	not tested	not tested	not tested	not tested
Lymph Node	% SEB-activated Tfh /Total CD4+ T cells	RM 1	Protein	not tested	not tested	6.96	not tested	not tested	not tested	not tested	Fig. 5C
Lymph Node	% SEB-activated Tfh /Total CD4+ T cells	RM 2	Protein	not tested	not tested	4.82	not tested	not tested	not tested	not tested
Lymph Node	% SEB-activated Tfh /Total CD4+ T cells	RM 3	Protein	not tested	not tested	13.91	not tested	not tested	not tested	not tested
Lymph Node	% SEB-activated Tfh /Total CD4+ T cells	RM 4	Protein	not tested	not tested	4.3	not tested	not tested	not tested	not tested
Lymph Node	% SEB-activated Tfh /Total CD4+ T cells	RM 5	Protein	not tested	not tested	8.68	not tested	not tested	not tested	not tested
Lymph Node	% SEB-activated Tfh /Total CD4+ T cells	RM 6	Protein	not tested	not tested	7.82	not tested	not tested	not tested	not tested
Lymph Node	% SEB-activated Tfh /Total CD4+ T cells	RM 7	Protein	not tested	not tested	14.35	not tested	not tested	not tested	not tested
Lymph Node	% SEB-activated Tfh /Total CD4+ T cells	RM 8	Protein	not tested	not tested	17.47	not tested	not tested	not tested	not tested
Lymph Node	% Tfh1 /Total Tfh	RM 9	mRNA	not tested	not tested	14.8	not tested	not tested	not tested	not tested
Lymph Node	% Tfh1 /Total Tfh	RM 10	mRNA	not tested	not tested	26.7	not tested	not tested	not tested	not tested
Lymph Node	% Tfh1 /Total Tfh	RM 11	mRNA	not tested	not tested	15.6	not tested	not tested	not tested	not tested
Lymph Node	% Tfh1 /Total Tfh	RM 12	mRNA	not tested	not tested	7.69	not tested	not tested	not tested	not tested
Lymph Node	% Tfh1 /Total Tfh	RM 13	mRNA	not tested	not tested	18.2	not tested	not tested	not tested	not tested
Lymph Node	% Tfh1 /Total Tfh	RM 14	mRNA	not tested	not tested	26.5	not tested	not tested	not tested	not tested
Lymph Node	% Tfh1 /Total Tfh	RM 15	mRNA	not tested	not tested	3.45	not tested	not tested	not tested	not tested
Lymph Node	% Tfh1 /Total Tfh	RM 16	mRNA	not tested	not tested	5	not tested	not tested	not tested	not tested
Lymph Node	% Tfh1 /Total Tfh	RM 1	Protein	not tested	not tested	11.8	not tested	not tested	not tested	not tested
Lymph Node	% Tfh1 /Total Tfh	RM 2	Protein	not tested	not tested	5	not tested	not tested	not tested	not tested
Lymph Node	% Tfh1 /Total Tfh	RM 3	Protein	not tested	not tested	2.78	not tested	not tested	not tested	not tested
Lymph Node	% Tfh1 /Total Tfh	RM 4	Protein	not tested	not tested	18.8	not tested	not tested	not tested	not tested
Lymph Node	% Tfh1 /Total Tfh	RM 5	Protein	not tested	not tested	15.9	not tested	not tested	not tested	not tested
Lymph Node	% Tfh1 /Total Tfh	RM 6	Protein	not tested	not tested	5.13	not tested	not tested	not tested	not tested
Lymph Node	% Tfh1 /Total Tfh	RM 7	Protein	not tested	not tested	15.9	not tested	not tested	not tested	not tested
Lymph Node	% Tfh1 /Total Tfh	RM 8	Protein	not tested	not tested	12.9	not tested	not tested	not tested	not tested
Lymph Node	% Tfh2 /Total Tfh	RM 9	mRNA	not tested	not tested	31.1	not tested	not tested	not tested	not tested
Lymph Node	% Tfh2 /Total Tfh	RM 10	mRNA	not tested	not tested	33.3	not tested	not tested	not tested	not tested
Lymph Node	% Tfh2 /Total Tfh	RM 11	mRNA	not tested	not tested	59.4	not tested	not tested	not tested	not tested
Lymph Node	% Tfh2 /Total Tfh	RM 12	mRNA	not tested	not tested	66.7	not tested	not tested	not tested	not tested
Lymph Node	% Tfh2 /Total Tfh	RM 13	mRNA	not tested	not tested	63.6	not tested	not tested	not tested	not tested
Lymph Node	% Tfh2 /Total Tfh	RM 14	mRNA	not tested	not tested	49	not tested	not tested	not tested	not tested
Lymph Node	% Tfh2 /Total Tfh	RM 15	mRNA	not tested	not tested	72.4	not tested	not tested	not tested	not tested
Lymph Node	% Tfh2 /Total Tfh	RM 16	mRNA	not tested	not tested	76.7	not tested	not tested	not tested	not tested
Lymph Node	% Tfh2 /Total Tfh	RM 1	Protein	not tested	not tested	41.2	not tested	not tested	not tested	not tested	Fig. 5D
Lymph Node	% Tfh2 /Total Tfh	RM 2	Protein	not tested	not tested	45	not tested	not tested	not tested	not tested
Lymph Node	% Tfh2 /Total Tfh	RM 3	Protein	not tested	not tested	23.9	not tested	not tested	not tested	not tested
Lymph Node	% Tfh2 /Total Tfh	RM 4	Protein	not tested	not tested	50	not tested	not tested	not tested	not tested
Lymph Node	% Tfh2 /Total Tfh	RM 5	Protein	not tested	not tested	34.8	not tested	not tested	not tested	not tested
Lymph Node	% Tfh2 /Total Tfh	RM 6	Protein	not tested	not tested	61.5	not tested	not tested	not tested	not tested
Lymph Node	% Tfh2 /Total Tfh	RM 7	Protein	not tested	not tested	52.2	not tested	not tested	not tested	not tested
Lymph Node	% Tfh2 /Total Tfh	RM 8	Protein	not tested	not tested	26.6	not tested	not tested	not tested	not tested
Lymph Node	% Tfh17/Total Tfh	RM 9	mRNA	not tested	not tested	30.5	not tested	not tested	not tested	not tested
Lymph Node	% Tfh17/Total Tfh	RM 10	mRNA	not tested	not tested	20	not tested	not tested	not tested	not tested
Lymph Node	% Tfh17/Total Tfh	RM 11	mRNA	not tested	not tested	15.6	not tested	not tested	not tested	not tested
Lymph Node	% Tfh17/Total Tfh	RM 12	mRNA	not tested	not tested	17.9	not tested	not tested	not tested	not tested
Lymph Node	% Tfh17/Total Tfh	RM 13	mRNA	not tested	not tested	18.2	not tested	not tested	not tested	not tested
Lymph Node	% Tfh17/Total Tfh	RM 14	mRNA	not tested	not tested	18.4	not tested	not tested	not tested	not tested
Lymph Node	% Tfh17/Total Tfh	RM 15	mRNA	not tested	not tested	13.8	not tested	not tested	not tested	not tested
Lymph Node	% Tfh17/Total Tfh	RM 16	mRNA	not tested	not tested	15	not tested	not tested	not tested	not tested
Lymph Node	% Tfh17/Total Tfh	RM 1	Protein	not tested	not tested	23.5	not tested	not tested	not tested	not tested
Lymph Node	% Tfh17/Total Tfh	RM 2	Protein	not tested	not tested	30	not tested	not tested	not tested	not tested
Lymph Node	% Tfh17/Total Tfh	RM 3	Protein	not tested	not tested	61.1	not tested	not tested	not tested	not tested
Lymph Node	% Tfh17/Total Tfh	RM 4	Protein	not tested	not tested	25	not tested	not tested	not tested	not tested
Lymph Node	% Tfh17/Total Tfh	RM 5	Protein	not tested	not tested	15.5	not tested	not tested	not tested	not tested
Lymph Node	% Tfh17/Total Tfh	RM 6	Protein	not tested	not tested	25.6	not tested	not tested	not tested	not tested
Lymph Node	% Tfh17/Total Tfh	RM 7	Protein	not tested	not tested	22.5	not tested	not tested	not tested	not tested
Lymph Node	% Tfh17/Total Tfh	RM 8	Protein	not tested	not tested	33.8	not tested	not tested	not tested	not tested

## Sheet: Figure 6
Sample	Measure	Animal ID	Vaccine	Week 0	Week 4	Week 6	Week 8	Week 14	Week 18	Week 22
PBMC	% IL-2+ CD4+ T cells/ CD4+ T cells	RM 9	mRNA	0.006	0.001	0.001	0.001	0.0398	not tested	not tested
PBMC	% IL-2+ CD4+ T cells/ CD4+ T cells	RM 10	mRNA	0	0.001	0.001	0.048	0.0124	not tested	not tested
PBMC	% IL-2+ CD4+ T cells/ CD4+ T cells	RM 11	mRNA	0.004	0.0036	0.01	0.0098	0.0081	not tested	not tested
PBMC	% IL-2+ CD4+ T cells/ CD4+ T cells	RM 12	mRNA	0	0.0031	0.01	0.001	0.0077	not tested	not tested
PBMC	% IL-2+ CD4+ T cells/ CD4+ T cells	RM 13	mRNA	0	0.01	0.001	0.17	0.0209	not tested	not tested
PBMC	% IL-2+ CD4+ T cells/ CD4+ T cells	RM 14	mRNA	0	0.073	0.001	0.001	0.024	not tested	not tested
PBMC	% IL-2+ CD4+ T cells/ CD4+ T cells	RM 15	mRNA	0	0.001	0.001	0.001	0.0547	not tested	not tested
PBMC	% IL-2+ CD4+ T cells/ CD4+ T cells	RM 16	mRNA	0	0.001	0.01	0.001	0.0291	not tested	not tested
PBMC	% IL-2+ CD4+ T cells/ CD4+ T cells	RM 1	Protein	0.002	0.16	0.001	0.001	0.001	not tested	not tested
PBMC	% IL-2+ CD4+ T cells/ CD4+ T cells	RM 2	Protein	0	0.015	0.01	0.001	0.001	not tested	not tested
PBMC	% IL-2+ CD4+ T cells/ CD4+ T cells	RM 3	Protein	0	0.001	0.001	0.001	0.0011	not tested	not tested
PBMC	% IL-2+ CD4+ T cells/ CD4+ T cells	RM 4	Protein	0	0.001	0.01	0.037	0.001	not tested	not tested
PBMC	% IL-2+ CD4+ T cells/ CD4+ T cells	RM 5	Protein	0	0.001	0.14	0.001	0.001	not tested	not tested
PBMC	% IL-2+ CD4+ T cells/ CD4+ T cells	RM 6	Protein	0	0.015	0.001	0.001	0.001	not tested	not tested
PBMC	% IL-2+ CD4+ T cells/ CD4+ T cells	RM 7	Protein	0	0.001	0.03	0.0038	0.0073	not tested	not tested
PBMC	% IL-2+ CD4+ T cells/ CD4+ T cells	RM 8	Protein	0	0.001	0.001	0.001	0.001	not tested	not tested
PBMC	% IL-17+ CD4+ T cells/ CD4+ T cells	RM 9	mRNA	0	0.001	0.001	0.001	0.379	not tested	not tested
PBMC	% IL-17+ CD4+ T cells/ CD4+ T cells	RM 10	mRNA	0	0.001	0.02	0.001	0.345	not tested	not tested
PBMC	% IL-17+ CD4+ T cells/ CD4+ T cells	RM 11	mRNA	0	0.001	0.17	0.001	0.105	not tested	not tested
PBMC	% IL-17+ CD4+ T cells/ CD4+ T cells	RM 12	mRNA	0	0.001	0.001	0.001	0.223	not tested	not tested
PBMC	% IL-17+ CD4+ T cells/ CD4+ T cells	RM 13	mRNA	0	0.016	0.001	0.05	0.181	not tested	not tested
PBMC	% IL-17+ CD4+ T cells/ CD4+ T cells	RM 14	mRNA	0	0.001	0.01	0.012	0.075	not tested	not tested
PBMC	% IL-17+ CD4+ T cells/ CD4+ T cells	RM 15	mRNA	0	0.042	0.001	0.001	0.224	not tested	not tested
PBMC	% IL-17+ CD4+ T cells/ CD4+ T cells	RM 16	mRNA	0	0.001	0.001	0.001	0.363	not tested	not tested
PBMC	% IL-17+ CD4+ T cells/ CD4+ T cells	RM 1	Protein	0	0.001	0.16	0.572	0.052	not tested	not tested
PBMC	% IL-17+ CD4+ T cells/ CD4+ T cells	RM 2	Protein	0	0.074	0.01	0.004	0.0301	not tested	not tested
PBMC	% IL-17+ CD4+ T cells/ CD4+ T cells	RM 3	Protein	0	0.02	0.001	0.001	0.0596	not tested	not tested
PBMC	% IL-17+ CD4+ T cells/ CD4+ T cells	RM 4	Protein	0.001	0.08	0.01	0.017	0.063	not tested	not tested
PBMC	% IL-17+ CD4+ T cells/ CD4+ T cells	RM 5	Protein	0.007	0.02	0.03	0.001	0.069	not tested	not tested
PBMC	% IL-17+ CD4+ T cells/ CD4+ T cells	RM 6	Protein	0	0.057	0.001	0.001	0.0805	not tested	not tested
PBMC	% IL-17+ CD4+ T cells/ CD4+ T cells	RM 7	Protein	0	0.41	0.02	0.001	0.055	not tested	not tested
PBMC	% IL-17+ CD4+ T cells/ CD4+ T cells	RM 8	Protein	0.01	0.001	0.05	0.02	0.0715	not tested	not tested
PBMC	% IFN-g+ CD4+ T cells/ CD4+ T cells	RM 9	mRNA	0	0.001	0.02	0.001	0.014	not tested	not tested
PBMC	% IFN-g+ CD4+ T cells/ CD4+ T cells	RM 10	mRNA	0	0.001	0.001	0.002	0.015	not tested	not tested
PBMC	% IFN-g+ CD4+ T cells/ CD4+ T cells	RM 11	mRNA	0	0.001	0.07	0.0082	0.025	not tested	not tested
PBMC	% IFN-g+ CD4+ T cells/ CD4+ T cells	RM 12	mRNA	0	0.003	0.001	0.001	0.021	not tested	not tested
PBMC	% IFN-g+ CD4+ T cells/ CD4+ T cells	RM 13	mRNA	0	0.019	0.001	0.015	0.135	not tested	not tested
PBMC	% IFN-g+ CD4+ T cells/ CD4+ T cells	RM 14	mRNA	0	0.001	0.01	0.001	0.053	not tested	not tested
PBMC	% IFN-g+ CD4+ T cells/ CD4+ T cells	RM 15	mRNA	0	0.001	0.01	0.001	0.093	not tested	not tested
PBMC	% IFN-g+ CD4+ T cells/ CD4+ T cells	RM 16	mRNA	0	0.026	0.001	0.001	0.023	not tested	not tested
PBMC	% IFN-g+ CD4+ T cells/ CD4+ T cells	RM 1	Protein	0.002	0.001	0.01	0.022	0.007	not tested	not tested
PBMC	% IFN-g+ CD4+ T cells/ CD4+ T cells	RM 2	Protein	0	0.008	0.001	0.001	0.0111	not tested	not tested
PBMC	% IFN-g+ CD4+ T cells/ CD4+ T cells	RM 3	Protein	0	0.001	0.001	0.002	0.0113	not tested	not tested
PBMC	% IFN-g+ CD4+ T cells/ CD4+ T cells	RM 4	Protein	0	0.001	0.06	0.008	0.0151	not tested	not tested
PBMC	% IFN-g+ CD4+ T cells/ CD4+ T cells	RM 5	Protein	0	0.015	0.001	0.024	0.0168	not tested	not tested
PBMC	% IFN-g+ CD4+ T cells/ CD4+ T cells	RM 6	Protein	0	0.038	0.001	0.023	0.014	not tested	not tested
PBMC	% IFN-g+ CD4+ T cells/ CD4+ T cells	RM 7	Protein	0	0.01	0.01	0.0237	0.004	not tested	not tested
PBMC	% IFN-g+ CD4+ T cells/ CD4+ T cells	RM 8	Protein	0	0.001	0.01	0.006	0.0191	not tested	not tested
PBMC	% TNF-a+ CD4+ T cells/ CD4+ T cells	RM 9	mRNA	0	0.65	0.001	0.517	0.053	not tested	not tested
PBMC	% TNF-a+ CD4+ T cells/ CD4+ T cells	RM 10	mRNA	0	0.001	0.02	0.001	0.073	not tested	not tested
PBMC	% TNF-a+ CD4+ T cells/ CD4+ T cells	RM 11	mRNA	0	0.001	0.23	0.001	0.02	not tested	not tested
PBMC	% TNF-a+ CD4+ T cells/ CD4+ T cells	RM 12	mRNA	0	0.04	0.09	0.01	0.0395	not tested	not tested
PBMC	% TNF-a+ CD4+ T cells/ CD4+ T cells	RM 13	mRNA	0.2	0.07	0.37	0.001	0.151	not tested	not tested
PBMC	% TNF-a+ CD4+ T cells/ CD4+ T cells	RM 14	mRNA	0	0.001	0.13	0.04	0.02	not tested	not tested
PBMC	% TNF-a+ CD4+ T cells/ CD4+ T cells	RM 15	mRNA	0	0.55	0.09	0.039	0.028	not tested	not tested
PBMC	% TNF-a+ CD4+ T cells/ CD4+ T cells	RM 16	mRNA	0	0.001	0.03	0.076	0.008	not tested	not tested
PBMC	% TNF-a+ CD4+ T cells/ CD4+ T cells	RM 1	Protein	0	0.001	0.001	0.001	0.001	not tested	not tested
PBMC	% TNF-a+ CD4+ T cells/ CD4+ T cells	RM 2	Protein	0	0.001	0.001	0.005	0.002	not tested	not tested
PBMC	% TNF-a+ CD4+ T cells/ CD4+ T cells	RM 3	Protein	0	0.3	0.03	0.16	0.054	not tested	not tested
PBMC	% TNF-a+ CD4+ T cells/ CD4+ T cells	RM 4	Protein	0.01	0.35	0.01	0.043	0.001	not tested	not tested
PBMC	% TNF-a+ CD4+ T cells/ CD4+ T cells	RM 5	Protein	0	0.001	0.03	0.001	0.001	not tested	not tested
PBMC	% TNF-a+ CD4+ T cells/ CD4+ T cells	RM 6	Protein	0	0.03	0.03	0.001	0.001	not tested	not tested
PBMC	% TNF-a+ CD4+ T cells/ CD4+ T cells	RM 7	Protein	0	0.18	0.04	0.013	0.001	not tested	not tested
PBMC	% TNF-a+ CD4+ T cells/ CD4+ T cells	RM 8	Protein	0.006	0.02	0.01	0.001	0.001	not tested	not tested
Figure+ Panel					Fig. 6A	Fig. 6B	Fig. 6C	Fig. 6D

## Sheet: Figure S2
Sample	Measure	Animal ID	Vaccine	Week 0	Week 4	Week 6	Week 8	Week 14	Week 18	Week 22	Figure and panel
Animal	Weight (kg)	RM 9	mRNA	1	1.17	1.24	1.32	1.47	not tested	not tested
Animal	Weight (kg)	RM 10	mRNA						not tested	not tested
Animal	Weight (kg)	RM 11	mRNA						not tested	not tested
Animal	Weight (kg)	RM 12	mRNA	0.76	0.88	0.96	1.05	1.27	not tested	not tested
Animal	Weight (kg)	RM 13	mRNA						not tested	not tested
Animal	Weight (kg)	RM 14	mRNA	0.78	0.88	0.95	1.03	1.21	not tested	not tested
Animal	Weight (kg)	RM 15	mRNA						not tested	not tested
Animal	Weight (kg)	RM 16	mRNA	0.78	0.91	1	1.1	1.37	not tested	not tested	Figure S2 Female (top)
Animal	Weight (kg)	RM 1	Protein						not tested	not tested
Animal	Weight (kg)	RM 2	Protein	0.66	0.79	0.85	0.95	1.18	not tested	not tested
Animal	Weight (kg)	RM 3	Protein						not tested	not tested
Animal	Weight (kg)	RM 4	Protein	0.92	1.08	1.15	1.21	1.44	not tested	not tested
Animal	Weight (kg)	RM 5	Protein	0.86	1.05	1.1	1.17	1.44	not tested	not tested
Animal	Weight (kg)	RM 6	Protein						not tested	not tested
Animal	Weight (kg)	RM 7	Protein	0.71	0.81	0.84	0.93	1.13	not tested	not tested
Animal	Weight (kg)	RM 8	Protein						not tested	not tested
Animal	Weight (kg)	RM 9	mRNA						not tested	not tested
Animal	Weight (kg)	RM 10	mRNA	0.84	0.99	1.06	1.14	1.33	not tested	not tested
Animal	Weight (kg)	RM 11	mRNA	0.72	0.85	0.96	1.07	1.41	not tested	not tested
Animal	Weight (kg)	RM 12	mRNA						not tested	not tested
Animal	Weight (kg)	RM 13	mRNA	0.88	1.04	1.12	1.18	1.37	not tested	not tested
Animal	Weight (kg)	RM 14	mRNA						not tested	not tested
Animal	Weight (kg)	RM 15	mRNA	0.98	1.12	1.16	1.23	1.35	not tested	not tested
Animal	Weight (kg)	RM 16	mRNA						not tested	not tested	Figure S2 Male (top)
Animal	Weight (kg)	RM 1	Protein	0.83	0.93	0.99	1.1	1.37	not tested	not tested
Animal	Weight (kg)	RM 2	Protein						not tested	not tested
Animal	Weight (kg)	RM 3	Protein	0.75	0.91	0.95	1.03	1.25	not tested	not tested
Animal	Weight (kg)	RM 4	Protein						not tested	not tested
Animal	Weight (kg)	RM 5	Protein						not tested	not tested
Animal	Weight (kg)	RM 6	Protein	1.42	1.62	1.71	1.83	2.13	not tested	not tested
Animal	Weight (kg)	RM 7	Protein						not tested	not tested
Animal	Weight (kg)	RM 8	Protein	0.82	0.92	0.97	1.06	1.25	not tested	not tested

## Sheet: Figure S3
Sample	Measure	Animal ID	Vaccine	Week 0	Week 6	Figure + Panel
Plasma	IFN-g concentration (pg/ml)	RM 9	mRNA	0	0.86
Plasma	IFN-g concentration (pg/ml)	RM 10	mRNA	1.24	0
Plasma	IFN-g concentration (pg/ml)	RM 11	mRNA	15.6	0
Plasma	IFN-g concentration (pg/ml)	RM 12	mRNA	0	0
Plasma	IFN-g concentration (pg/ml)	RM 13	mRNA	0	0
Plasma	IFN-g concentration (pg/ml)	RM 14	mRNA	0.5	0.85
Plasma	IFN-g concentration (pg/ml)	RM 15	mRNA	0	0
Plasma	IFN-g concentration (pg/ml)	RM 16	mRNA	0	0	Fig. S3A
Plasma	IFN-g concentration (pg/ml)	RM 1	Protein	0	2
Plasma	IFN-g concentration (pg/ml)	RM 2	Protein	1.06	0
Plasma	IFN-g concentration (pg/ml)	RM 3	Protein	10.35	11.9
Plasma	IFN-g concentration (pg/ml)	RM 4	Protein	0	0
Plasma	IFN-g concentration (pg/ml)	RM 5	Protein	0.73	0.6
Plasma	IFN-g concentration (pg/ml)	RM 6	Protein	0	1.02
Plasma	IFN-g concentration (pg/ml)	RM 7	Protein	0	0
Plasma	IFN-g concentration (pg/ml)	RM 8	Protein	0	0
Plasma	IL-2 concentration (pg/ml)	RM 9	mRNA	0	0
Plasma	IL-2 concentration (pg/ml)	RM 10	mRNA	0	0
Plasma	IL-2 concentration (pg/ml)	RM 11	mRNA	20	0
Plasma	IL-2 concentration (pg/ml)	RM 12	mRNA	0.96	0
Plasma	IL-2 concentration (pg/ml)	RM 13	mRNA	0	0
Plasma	IL-2 concentration (pg/ml)	RM 14	mRNA	1.21	0
Plasma	IL-2 concentration (pg/ml)	RM 15	mRNA	0	0
Plasma	IL-2 concentration (pg/ml)	RM 16	mRNA	0	0	Fig. S3B
Plasma	IL-2 concentration (pg/ml)	RM 1	Protein	0.47	1.16
Plasma	IL-2 concentration (pg/ml)	RM 2	Protein	0	0.54
Plasma	IL-2 concentration (pg/ml)	RM 3	Protein	13.83	21.42
Plasma	IL-2 concentration (pg/ml)	RM 4	Protein	0	0
Plasma	IL-2 concentration (pg/ml)	RM 5	Protein	0	0
Plasma	IL-2 concentration (pg/ml)	RM 6	Protein	0.39	0.54
Plasma	IL-2 concentration (pg/ml)	RM 7	Protein	0	0
Plasma	IL-2 concentration (pg/ml)	RM 8	Protein	0	0
Plasma	IL-4 concentration (pg/ml)	RM 9	mRNA	0	0
Plasma	IL-4 concentration (pg/ml)	RM 10	mRNA	0	0
Plasma	IL-4 concentration (pg/ml)	RM 11	mRNA	93.6	0
Plasma	IL-4 concentration (pg/ml)	RM 12	mRNA	5.4	0
Plasma	IL-4 concentration (pg/ml)	RM 13	mRNA	0	0
Plasma	IL-4 concentration (pg/ml)	RM 14	mRNA	0	0
Plasma	IL-4 concentration (pg/ml)	RM 15	mRNA	0	0
Plasma	IL-4 concentration (pg/ml)	RM 16	mRNA	0	0	Fig. S3C
Plasma	IL-4 concentration (pg/ml)	RM 1	Protein	0	0
Plasma	IL-4 concentration (pg/ml)	RM 2	Protein	0	0
Plasma	IL-4 concentration (pg/ml)	RM 3	Protein	64.8	84.68
Plasma	IL-4 concentration (pg/ml)	RM 4	Protein	0	0
Plasma	IL-4 concentration (pg/ml)	RM 5	Protein	0	0
Plasma	IL-4 concentration (pg/ml)	RM 6	Protein	0	0
Plasma	IL-4 concentration (pg/ml)	RM 7	Protein	0	0
Plasma	IL-4 concentration (pg/ml)	RM 8	Protein	0	0
Plasma	IL-13 concentration (pg/ml)	RM 9	mRNA	0	0.59
Plasma	IL-13 concentration (pg/ml)	RM 10	mRNA	0	0
Plasma	IL-13 concentration (pg/ml)	RM 11	mRNA	44.36	0
Plasma	IL-13 concentration (pg/ml)	RM 12	mRNA	1.16	0
Plasma	IL-13 concentration (pg/ml)	RM 13	mRNA	0	0
Plasma	IL-13 concentration (pg/ml)	RM 14	mRNA	1.45	0
Plasma	IL-13 concentration (pg/ml)	RM 15	mRNA	0	0
Plasma	IL-13 concentration (pg/ml)	RM 16	mRNA	0	2.85	Fig. S3D
Plasma	IL-13 concentration (pg/ml)	RM 1	Protein	1.45	2.51
Plasma	IL-13 concentration (pg/ml)	RM 2	Protein	0	1.16
Plasma	IL-13 concentration (pg/ml)	RM 3	Protein	33.5	42.27
Plasma	IL-13 concentration (pg/ml)	RM 4	Protein	0	0
Plasma	IL-13 concentration (pg/ml)	RM 5	Protein	0	0
Plasma	IL-13 concentration (pg/ml)	RM 6	Protein	0.87	1.16
Plasma	IL-13 concentration (pg/ml)	RM 7	Protein	0	0
Plasma	IL-13 concentration (pg/ml)	RM 8	Protein	0	0

## Sheet: Figure S4
Sample	Measure	Animal ID	Vaccine	Week 0	Week 4	Week 6	Week 8	Week 14	Week 18	Week 22	Figure and panel
Plasma	EC50 (log10) S-specific IgG	RM 9	mRNA	1.60206	3.262	4.575	3.995	3.381	3.487	3.188
Plasma	EC50 (log10) S-specific IgG	RM 10	mRNA	1.60206	3.611	4.359	4.028	3.274	3.341	3.031
Plasma	EC50 (log10) S-specific IgG	RM 11	mRNA	1.60206	3.232	3.867	3.692	3.343	3.325	2.803
Plasma	EC50 (log10) S-specific IgG	RM 12	mRNA	1.60206	3.256	4.166	3.828	2.871	2.916	2.746
Plasma	EC50 (log10) S-specific IgG	RM 13	mRNA	1.60206	3.592	4.497	4.476	3.974	3.9	3.798
Plasma	EC50 (log10) S-specific IgG	RM 14	mRNA	1.60206	2.874	4.09	3.934	3.333	3.138	2.784
Plasma	EC50 (log10) S-specific IgG	RM 15	mRNA	1.60206	3.169	3.671	4.076	3.503	3.21	2.913
Plasma	EC50 (log10) S-specific IgG	RM 16	mRNA	1.60206	3.436	3.838	4.605	3.853	3.922	3.594	Fig. S4
Plasma	EC50 (log10) S-specific IgG	RM 1	Protein	1.60206	3.691	5.709	5.233	4.357	4.251	4.212
Plasma	EC50 (log10) S-specific IgG	RM 2	Protein	1.60206	3.979	5.751	5.088	4.642	4.588	4.459
Plasma	EC50 (log10) S-specific IgG	RM 3	Protein	1.60206	3.983	5.716	5.22	4.665	4.501	4.363
Plasma	EC50 (log10) S-specific IgG	RM 4	Protein	1.60206	4.202	5.519	5.084	4.416	4.387	4.095
Plasma	EC50 (log10) S-specific IgG	RM 5	Protein	1.60206	4.243	6.059	5.208	4.263	4.152	3.97
Plasma	EC50 (log10) S-specific IgG	RM 6	Protein	1.60206	4.159	5.817	5.208	4.724	4.635	4.375
Plasma	EC50 (log10) S-specific IgG	RM 7	Protein	1.60206	4.088	5.798	5.104	4.638	4.463	4.336
Plasma	EC50 (log10) S-specific IgG	RM 8	Protein	1.60206	3.681	5.403	4.938	4.559	4.259	3.808

## Sheet: Figure S5
Sample	Measure	Animal ID	Vaccine	Week 0	Week 4	Week 6	Week 8	Week 14	Week 18	Week 22	Figure and panel
Plasma	Spike IgG AUC D614	RM 9	mRNA	not tested	not tested	11.13	not tested	6.572	not tested	not tested	Fig S5
Plasma	Spike IgG AUC D614	RM 10	mRNA	not tested	not tested	10.46	not tested	5.761	not tested	not tested
Plasma	Spike IgG AUC D614	RM 11	mRNA	not tested	not tested	8.793	not tested	5.991	not tested	not tested
Plasma	Spike IgG AUC D614	RM 12	mRNA	not tested	not tested	9.969	not tested	5.11	not tested	not tested
Plasma	Spike IgG AUC D614	RM 13	mRNA	not tested	not tested	10.97	not tested	7.632	not tested	not tested
Plasma	Spike IgG AUC D614	RM 14	mRNA	not tested	not tested	9.425	not tested	5.435	not tested	not tested
Plasma	Spike IgG AUC D614	RM 15	mRNA	not tested	not tested	7.785	not tested	5.683	not tested	not tested
Plasma	Spike IgG AUC D614	RM 16	mRNA	not tested	not tested	8.394	not tested	7.567	not tested	not tested
Plasma	Spike IgG AUC D614	RM 1	Protein	not tested	not tested	15.03	not tested	9.95	not tested	not tested
Plasma	Spike IgG AUC D614	RM 2	Protein	not tested	not tested	15.31	not tested	10.16	not tested	not tested
Plasma	Spike IgG AUC D614	RM 3	Protein	not tested	not tested	15.5	not tested	9.499	not tested	not tested
Plasma	Spike IgG AUC D614	RM 4	Protein	not tested	not tested	14.85	not tested	10.07	not tested	not tested
Plasma	Spike IgG AUC D614	RM 5	Protein	not tested	not tested	16.66	not tested	9.492	not tested	not tested
Plasma	Spike IgG AUC D614	RM 6	Protein	not tested	not tested	15.76	not tested	9.627	not tested	not tested
Plasma	Spike IgG AUC D614	RM 7	Protein	not tested	not tested	15.57	not tested	9.175	not tested	not tested
Plasma	Spike IgG AUC D614	RM 8	Protein	not tested	not tested	14.13	not tested	8.631	not tested	not tested
Plasma	Spike IgG AUC G614	RM 9	mRNA	not tested	not tested	11.41	not tested	8.748	not tested	not tested
Plasma	Spike IgG AUC G614	RM 10	mRNA	not tested	not tested	11.24	not tested	7.788	not tested	not tested
Plasma	Spike IgG AUC G614	RM 11	mRNA	not tested	not tested	9.767	not tested	7.794	not tested	not tested
Plasma	Spike IgG AUC G614	RM 12	mRNA	not tested	not tested	10.72	not tested	6.64	not tested	not tested
Plasma	Spike IgG AUC G614	RM 13	mRNA	not tested	not tested	12.01	not tested	11.12	not tested	not tested
Plasma	Spike IgG AUC G614	RM 14	mRNA	not tested	not tested	10.27	not tested	7.729	not tested	not tested
Plasma	Spike IgG AUC G614	RM 15	mRNA	not tested	not tested	11.57	not tested	8.698	not tested	not tested
Plasma	Spike IgG AUC G614	RM 16	mRNA	not tested	not tested	11.53	not tested	10.45	not tested	not tested
Plasma	Spike IgG AUC G614	RM 1	Protein	not tested	not tested	15.05	not tested	9.95	not tested	not tested
Plasma	Spike IgG AUC G614	RM 2	Protein	not tested	not tested	14.56	not tested	10.16	not tested	not tested
Plasma	Spike IgG AUC G614	RM 3	Protein	not tested	not tested	15.29	not tested	9.499	not tested	not tested
Plasma	Spike IgG AUC G614	RM 4	Protein	not tested	not tested	14.3	not tested	10.76	not tested	not tested
Plasma	Spike IgG AUC G614	RM 5	Protein	not tested	not tested	15.89	not tested	11.65	not tested	not tested
Plasma	Spike IgG AUC G614	RM 6	Protein	not tested	not tested	15.59	not tested	11.9	not tested	not tested
Plasma	Spike IgG AUC G614	RM 7	Protein	not tested	not tested	15.88	not tested	11.3	not tested	not tested
Plasma	Spike IgG AUC G614	RM 8	Protein	not tested	not tested	14.68	not tested	11.71	not tested	not tested

## Sheet: Figure S6
Sample	Measure	Animal ID	Vaccine	Week 0	Week 4	Week 6	Week 8	Week 14	Week 18	Week 22	Figure and panel
Plasma	Spike IgM OD450	RM 9	mRNA	0.3	0.62	1.2	0.63	0.65	not tested	not tested	Fig S6A
Plasma	Spike IgM OD450	RM 10	mRNA	0.38	0.53	0.43	1.37	1.96	not tested	not tested
Plasma	Spike IgM OD450	RM 11	mRNA	0.1	0.31	0.22	0.23	0.19	not tested	not tested
Plasma	Spike IgM OD450	RM 12	mRNA	0.15	0.95	0.89	1.26	0.56	not tested	not tested
Plasma	Spike IgM OD450	RM 13	mRNA	0.51	0.55	0.28	0.5	1.99	not tested	not tested
Plasma	Spike IgM OD450	RM 14	mRNA	0.57	0.95	0.51	0.41	0.94	not tested	not tested
Plasma	Spike IgM OD450	RM 15	mRNA	0.39	0.6	0.46	1.22	2.42	not tested	not tested
Plasma	Spike IgM OD450	RM 16	mRNA	0.28	0.47	0.43	0.25	2.35	not tested	not tested
Plasma	Spike IgM OD450	RM 1	Protein	0.32	1.88	0.8	0.54	0.92	not tested	not tested
Plasma	Spike IgM OD450	RM 2	Protein	0.1	0.78	0.47	0.68	0.37	not tested	not tested
Plasma	Spike IgM OD450	RM 3	Protein	0.26	1.35	0.57	0.46	0.17	not tested	not tested
Plasma	Spike IgM OD450	RM 4	Protein	0.36	0.86	0.33	0.17	0.47	not tested	not tested
Plasma	Spike IgM OD450	RM 5	Protein	0.59	0.64	0.62	0.27	0.36	not tested	not tested
Plasma	Spike IgM OD450	RM 6	Protein	0.18	0.75	0.55	0.24	0.19	not tested	not tested
Plasma	Spike IgM OD450	RM 7	Protein	0.08	0.73	0.71	0.23	0.35	not tested	not tested
Plasma	Spike IgM OD450	RM 8	Protein	0.27	1.01	0.64	0.33	0.18	not tested	not tested
Plasma	Spike IgA OD450	RM 9	mRNA	0.51	0.52	0.65	0.1992	0.28575	not tested	not tested	Fig S6B
Plasma	Spike IgA OD450	RM 10	mRNA	0.43	0.39	0.41	0.1683	0.3173	not tested	not tested
Plasma	Spike IgA OD450	RM 11	mRNA	0.45	0.58	0.7	0.2168	0.355	not tested	not tested
Plasma	Spike IgA OD450	RM 12	mRNA	0.34	0.39	0.46	0.18865	0.26755	not tested	not tested
Plasma	Spike IgA OD450	RM 13	mRNA	0.43	0.41	0.38	0.1607	0.20465	not tested	not tested
Plasma	Spike IgA OD450	RM 14	mRNA	0.4	0.39	0.36	0.2118	0.1745	not tested	not tested
Plasma	Spike IgA OD450	RM 15	mRNA	0.44	0.48	0.51	0.1743	0.1864	not tested	not tested
Plasma	Spike IgA OD450	RM 16	mRNA	0.42	0.63	0.38	0.16695	0.15495	not tested	not tested
Plasma	Spike IgA OD450	RM 1	Protein	0.42	0.46	0.59	0.1844	0.2137	not tested	not tested
Plasma	Spike IgA OD450	RM 2	Protein	0.4	0.66	1.24	0.22335	0.2709	not tested	not tested
Plasma	Spike IgA OD450	RM 3	Protein	0.43	1.17	0.47	0.2105	0.33795	not tested	not tested
Plasma	Spike IgA OD450	RM 4	Protein	0.41	0.49	0.39	0.14725	0.155	not tested	not tested
Plasma	Spike IgA OD450	RM 5	Protein	0.44	0.34	0.26	0.1373	0.13715	not tested	not tested
Plasma	Spike IgA OD450	RM 6	Protein	0.44	1.08	2.46	0.38125	0.6112	not tested	not tested
Plasma	Spike IgA OD450	RM 7	Protein	0.47	0.5	0.26	0.12245	0.12815	not tested	not tested
Plasma	Spike IgA OD450	RM 8	Protein	0.44	0.75	0.64	0.1469	0.1672	not tested	not tested
Saliva	RBD-specific IgA (ng)/total IgA (mg)	RM 9	mRNA	not tested	not tested	0.052	not tested	0.032	not tested	not tested	Fig S6C
Saliva	RBD-specific IgA (ng)/total IgA (mg)	RM 10	mRNA	not tested	not tested	0.024	not tested	0.025	not tested	not tested
Saliva	RBD-specific IgA (ng)/total IgA (mg)	RM 11	mRNA	not tested	not tested	0.017	not tested	0.003	not tested	not tested
Saliva	RBD-specific IgA (ng)/total IgA (mg)	RM 12	mRNA	not tested	not tested	0.039	not tested	0.012	not tested	not tested
Saliva	RBD-specific IgA (ng)/total IgA (mg)	RM 13	mRNA	not tested	not tested	0.003	not tested	0.004	not tested	not tested
Saliva	RBD-specific IgA (ng)/total IgA (mg)	RM 14	mRNA	not tested	not tested	0.018	not tested	0.011	not tested	not tested
Saliva	RBD-specific IgA (ng)/total IgA (mg)	RM 15	mRNA	not tested	not tested	0.233	not tested	0.133	not tested	not tested
Saliva	RBD-specific IgA (ng)/total IgA (mg)	RM 16	mRNA	not tested	not tested	0.092	not tested	0.017	not tested	not tested
Saliva	RBD-specific IgA (ng)/total IgA (mg)	RM 1	Protein	not tested	not tested	1.526	not tested	0.054	not tested	not tested
Saliva	RBD-specific IgA (ng)/total IgA (mg)	RM 2	Protein	not tested	not tested	1.726	not tested	0.832	not tested	not tested
Saliva	RBD-specific IgA (ng)/total IgA (mg)	RM 3	Protein	not tested	not tested	1.011	not tested	0.089	not tested	not tested
Saliva	RBD-specific IgA (ng)/total IgA (mg)	RM 4	Protein	not tested	not tested	1.428	not tested	0.244	not tested	not tested
Saliva	RBD-specific IgA (ng)/total IgA (mg)	RM 5	Protein	not tested	not tested	0.049	not tested	0.014	not tested	not tested
Saliva	RBD-specific IgA (ng)/total IgA (mg)	RM 6	Protein	not tested	not tested	3.866	not tested	0.391	not tested	not tested
Saliva	RBD-specific IgA (ng)/total IgA (mg)	RM 7	Protein	not tested	not tested	0.406	not tested	0.04	not tested	not tested
Saliva	RBD-specific IgA (ng)/total IgA (mg)	RM 8	Protein	not tested	not tested	0.832	not tested	0.016	not tested	not tested

[truncated: 8 more sheets: Figure S7, Figure S8, Figure S9, Figure S10, Figure S11, Figure S12, Figure S13, Figure S14]
